# Supplementary material for: Ceramide Synthase 2 Promotes Cardiac Very-Long-Chain Dihydroceramide Accumulation and Is Linked to Arrhythmias and Heart Failure in Humans
Source: Int J Mol Sci. 2025 Jul 17;26(14):6859. doi: 10.3390/ijms26146859 (PMC12295622; doi:10.3390/ijms26146859)
Supplement: Supplementary file 1 [file ijms-26-06859-s001.zip]

Archive with 1 entries (1 files):
- ijms-3686932-supplementary.pdf
